# Supplementary material for: Molecular Biological Determination of HER2 Status Using Both DNA and RNA Approaches: A Concordance Study with IHC Assessment
Source: Int J Mol Sci. 2025 Feb 27;26(5):2148. doi: 10.3390/ijms26052148 (PMC11899855; doi:10.3390/ijms26052148)
Supplement: Supplementary file 1 [file ijms-26-02148-s001.zip]

Archive with 1 entries (1 files):
- ijms-3330211-supplementary.pdf
